# Supplementary material for: The clinically approved antiviral drug sofosbuvir inhibits Zika virus replication
Source: Sci Rep. 2017 Jan 18;7:40920. doi: 10.1038/srep40920 (PMC5241873; doi:10.1038/srep40920)
Supplement: Supplementary Material 1 [file srep40920-s2.xls]

## Sheet: Sup file 1
Viral strains (GenBank accession code)
RJ-ZIKA		K	Y	E	E	D	V	N	L	G	S	G	T	R	A	V	V	S	C	A	E	A	P	N	M	K	I	I	G	N	R	I	E	R	I	R	S	E	H	A	E	[ 40]
Zika virus strain ZikaSPH2015 complete genome (KU321639.1)		.	.	.	.	.	.	.	.	.	.	.	.	.	.	.	.	.	.	.	.	.	.	.	.	.	.	.	.	.	.	.	.	.	.	.	.	.	.	.	.	[ 40]
Zika virus strain H/PF/2013 polyprotein gene complete cds (KJ776791.1)		.	.	.	.	.	.	.	.	.	.	.	.	.	.	.	.	.	.	.	.	.	.	.	.	.	.	.	.	.	.	.	.	.	.	.	.	.	.	.	.	[ 40]
Zika virus isolate Brazil/2016/INMI1 polyprotein gene complete cds (KU991811.1)		.	.	.	.	.	.	.	.	.	.	.	.	.	.	.	.	.	.	.	.	.	.	.	.	.	.	.	.	.	.	.	.	.	.	.	.	.	.	.	.	[ 40]
Zika virus complete genome 766 (AY632535.2)		.	.	.	.	.	.	.	.	.	.	.	.	.	.	.	A	.	.	.	.	.	.	.	.	.	.	.	.	R	.	.	.	.	.	.	N	.	.	.	.	[ 40]
Dengue virus 2 isolate DENV-2/PK complete genome (KF360005.1)		T	.	.	P	.	.	D	.	.	.	.	.	.	N	I	G	I	E	S	.	T	.	.	L	D	.	.	.	K	.	.	.	K	.	K	Q	.	.	E	T	[ 40]
Hepatitis C virus subtype 1b isolate HCV-1b/US/BID-V148/2004 complete genome (EU155221.2)		-	-	-	-	-	-	-	-	-	-	.	A	L	I	T	P	C	A	.	.	E	S	K	L	P	.	-	-	-	-	-	-	-	-	-	-	-	-	-	-	[ 40]
Hepatitis C virus subtype 2a isolate PR63cc complete genome (KF676352.1)		-	-	-	-	-	-	-	-	-	-	.	A	L	I	T	P	C	S	P	.	E	E	K	L	P	.	-	-	-	-	-	-	-	-	-	-	-	-	-	-	[ 40]
Hepatitis C virus subtype 3a isolate ILBSRAS UG polyprotein gene complete cds (KF035127.1)		-	-	-	-	-	-	-	-	-	-	.	A	L	I	T	P	C	S	.	.	E	E	K	L	P	.	-	-	-	-	-	-	-	-	-	-	-	-	-	-	[ 40]
Hepatitis C virus subtype 4a isolate 25 polyprotein gene complete cds (DQ516084.1)		-	-	-	-	-	-	-	-	-	-	.	A	L	V	T	P	C	A	.	.	E	S	K	L	P	.	-	-	-	-	-	-	-	-	-	-	-	-	-	-	[ 40]
RJ-ZIKA		T	W	F	F	D	E	N	H	P	Y	R	T	W	A	Y	H	G	S	Y	E	A	P	T	Q	G	S	A	S	S	L	I	N	G	V	V	R	L	L	S	K	[ 80]
Zika virus strain ZikaSPH2015 complete genome (KU321639.1)		.	.	.	.	.	.	.	.	.	.	.	.	.	.	.	.	.	.	.	.	.	.	.	.	.	.	.	.	.	.	.	.	.	.	.	.	.	.	.	.	[ 80]
Zika virus strain H/PF/2013 polyprotein gene complete cds (KJ776791.1)		.	.	.	.	.	.	.	.	.	.	.	.	.	.	.	.	.	.	.	.	.	.	.	.	.	.	.	.	.	.	.	.	.	.	.	.	.	.	.	.	[ 80]
Zika virus isolate Brazil/2016/INMI1 polyprotein gene complete cds (KU991811.1)		.	.	.	.	.	.	.	.	.	.	.	.	.	.	.	.	.	.	.	.	.	.	.	.	.	.	.	.	.	.	.	.	.	.	.	.	.	.	.	.	[ 80]
Zika virus complete genome 766 (AY632535.2)		.	.	.	L	.	.	.	.	.	.	.	.	.	.	.	.	.	.	.	.	.	.	.	.	.	.	.	.	.	.	V	.	.	.	.	.	.	.	.	.	[ 80]
Dengue virus 2 isolate DENV-2/PK complete genome (KF360005.1)		S	.	H	Y	.	Q	D	.	.	.	K	.	.	.	.	.	.	.	.	.	T	K	Q	T	.	.	.	.	.	V	V	.	.	.	.	.	.	.	T	.	[ 80]
Hepatitis C virus subtype 1b isolate HCV-1b/US/BID-V148/2004 complete genome (EU155221.2)		-	-	-	-	-	-	-	-	-	-	-	-	-	-	-	-	-	-	-	-	-	-	-	-	-	-	-	N	A	.	S	.	S	L	L	.	H	H	N	M	[ 80]
Hepatitis C virus subtype 2a isolate PR63cc complete genome (KF676352.1)		-	-	-	-	-	-	-	-	-	-	-	-	-	-	-	-	-	-	-	-	-	-	-	-	-	-	-	N	P	.	S	.	S	L	L	.	Y	H	N	.	[ 80]
Hepatitis C virus subtype 3a isolate ILBSRAS UG polyprotein gene complete cds (KF035127.1)		-	-	-	-	-	-	-	-	-	-	-	-	-	-	-	-	-	-	-	-	-	-	-	-	-	-	-	.	P	.	S	.	S	L	L	.	H	H	N	L	[ 80]
Hepatitis C virus subtype 4a isolate 25 polyprotein gene complete cds (DQ516084.1)		-	-	-	-	-	-	-	-	-	-	-	-	-	-	-	-	-	-	-	-	-	-	-	-	-	-	-	.	P	.	S	.	S	L	L	.	H	H	N	M	[ 80]
RJ-ZIKA		P	W	D	V	V	T	G	V	T	G	I	A	M	T	D	T	T	P	Y	G	Q	Q	R	V	F	K	E	K	V	D	T	R	V	P	D	P	Q	E	G	T	[120]
Zika virus strain ZikaSPH2015 complete genome (KU321639.1)		.	.	.	.	.	.	.	.	.	.	.	.	.	.	.	.	.	.	.	.	.	.	.	.	.	.	.	.	.	.	.	.	.	.	.	.	.	.	.	.	[120]
Zika virus strain H/PF/2013 polyprotein gene complete cds (KJ776791.1)		.	.	.	.	.	.	.	.	.	.	.	.	.	.	.	.	.	.	.	.	.	.	.	.	.	.	.	.	.	.	.	.	.	.	.	.	.	.	.	.	[120]
Zika virus isolate Brazil/2016/INMI1 polyprotein gene complete cds (KU991811.1)		.	.	.	.	.	.	.	.	.	.	.	.	.	.	.	.	.	.	.	.	.	.	.	.	.	.	.	.	.	.	.	.	.	.	.	.	.	.	.	.	[120]
Zika virus complete genome 766 (AY632535.2)		.	.	.	.	.	.	.	.	.	.	.	.	.	.	.	.	.	.	.	.	.	.	.	.	.	.	.	.	.	.	.	.	.	.	.	.	.	.	.	.	[120]
Dengue virus 2 isolate DENV-2/PK complete genome (KF360005.1)		.	.	.	.	I	P	M	.	.	Q	M	.	.	.	.	.	.	.	F	.	.	.	.	.	.	.	.	.	.	.	.	.	T	Q	E	.	K	.	.	.	[120]
Hepatitis C virus subtype 1b isolate HCV-1b/US/BID-V148/2004 complete genome (EU155221.2)		V	Y	-	A	T	.	S	R	S	A	S	Q	R	Q	K	K	V	T	F	D	R	L	Q	.	L	D	D	H	Y	R	D	V	L	K	E	M	K	A	K	A	[120]
Hepatitis C virus subtype 2a isolate PR63cc complete genome (KF676352.1)		V	Y	-	C	T	.	S	K	S	A	S	Q	R	A	K	K	V	T	F	D	R	M	Q	.	L	D	T	Y	Y	.	S	V	L	K	.	V	K	L	A	A	[120]
Hepatitis C virus subtype 3a isolate ILBSRAS UG polyprotein gene complete cds (KF035127.1)		V	Y	-	S	T	S	S	R	S	A	S	Q	R	Q	K	K	V	T	F	D	R	L	Q	.	L	D	D	H	Y	K	.	T	L	K	E	V	K	.	R	A	[120]
Hepatitis C virus subtype 4a isolate 25 polyprotein gene complete cds (DQ516084.1)		V	Y	-	A	T	.	T	R	S	A	V	T	R	Q	K	?	V	T	F	D	R	L	Q	.	V	D	N	H	Y	N	E	T	L	K	E	I	K	A	R	A	[120]
RJ-ZIKA		R	Q	V	M	S	M	V	S	S	W	L	W	K	E	L	G	K	H	K	R	P	R	V	C	T	K	E	E	F	-	-	-	I	N	K	V	R	S	N	A	[160]
Zika virus strain ZikaSPH2015 complete genome (KU321639.1)		.	.	.	.	.	.	.	.	.	.	.	.	.	.	.	.	.	.	.	.	.	.	.	.	.	.	.	.	.	-	-	-	.	.	.	.	.	.	.	.	[160]
Zika virus strain H/PF/2013 polyprotein gene complete cds (KJ776791.1)		.	.	.	.	.	.	.	.	.	.	.	.	.	.	.	.	.	.	.	.	.	.	.	.	.	.	.	.	.	-	-	-	.	.	.	.	.	.	.	.	[160]
Zika virus isolate Brazil/2016/INMI1 polyprotein gene complete cds (KU991811.1)		.	.	.	.	.	.	.	.	.	.	.	.	.	.	.	.	.	.	.	.	.	.	.	.	.	.	.	.	.	-	-	-	.	.	.	.	.	.	.	.	[160]
Zika virus complete genome 766 (AY632535.2)		.	.	.	.	N	I	.	.	.	.	.	.	.	.	.	.	.	R	.	.	.	.	.	.	.	.	.	.	.	-	-	-	.	.	.	.	.	.	.	.	[160]
Dengue virus 2 isolate DENV-2/PK complete genome (KF360005.1)		K	K	L	.	K	I	T	A	E	.	.	.	.	.	.	.	.	K	.	T	.	.	M	.	.	R	.	.	.	-	-	-	A	R	.	.	.	.	.	.	[160]
Hepatitis C virus subtype 1b isolate HCV-1b/US/BID-V148/2004 complete genome (EU155221.2)		S	T	.	-	-	-	K	A	K	L	.	S	V	.	E	A	C	R	L	T	.	P	H	S	A	R	S	K	.	G	Y	G	A	K	D	.	.	N	L	S	[160]
Hepatitis C virus subtype 2a isolate PR63cc complete genome (KF676352.1)		S	K	.	-	-	-	S	A	R	L	.	T	L	.	E	A	C	Q	L	T	.	P	H	S	A	R	S	K	Y	G	F	G	A	K	E	.	.	.	L	S	[160]
Hepatitis C virus subtype 3a isolate ILBSRAS UG polyprotein gene complete cds (KF035127.1)		S	R	.	-	-	-	K	A	R	M	.	T	I	.	E	A	C	A	L	V	.	P	H	S	A	R	S	K	.	G	Y	S	A	K	D	.	.	.	L	S	[160]
Hepatitis C virus subtype 4a isolate 25 polyprotein gene complete cds (DQ516084.1)		S	R	.	-	-	-	K	A	R	L	.	T	T	.	E	A	C	D	L	T	.	P	H	S	A	R	S	K	.	G	Y	G	A	K	D	.	.	.	H	S	[160]
RJ-ZIKA		A	L	G	A	I	F	E	E	E	K	E	W	K	T	A	V	E	A	V	N	D	P	R	F	W	A	L	V	D	K	E	R	E	H	H	L	R	G	E	C	[200]
Zika virus strain ZikaSPH2015 complete genome (KU321639.1)		.	.	.	.	.	.	.	.	.	.	.	.	.	.	.	.	.	.	.	.	.	.	.	.	.	.	.	.	.	.	.	.	.	.	.	.	.	.	.	.	[200]
Zika virus strain H/PF/2013 polyprotein gene complete cds (KJ776791.1)		.	.	.	.	.	.	.	.	.	.	.	.	.	.	.	.	.	.	.	.	.	.	.	.	.	.	.	.	.	.	.	.	.	.	.	.	.	.	.	.	[200]
Zika virus isolate Brazil/2016/INMI1 polyprotein gene complete cds (KU991811.1)		.	.	.	.	.	.	.	.	.	.	.	.	.	.	.	.	.	.	.	.	.	.	.	.	.	.	.	.	.	.	.	.	.	.	.	.	.	.	.	.	[200]
Zika virus complete genome 766 (AY632535.2)		.	.	.	.	.	.	.	.	.	.	.	.	.	.	.	.	.	.	.	.	.	.	.	.	.	.	.	.	.	R	.	.	.	.	.	.	.	.	.	.	[200]
Dengue virus 2 isolate DENV-2/PK complete genome (KF360005.1)		.	.	.	.	.	.	T	D	.	N	K	.	.	S	.	R	.	.	.	E	.	S	.	.	.	E	.	.	.	.	.	.	N	L	.	.	E	.	K	.	[200]
Hepatitis C virus subtype 1b isolate HCV-1b/US/BID-V148/2004 complete genome (EU155221.2)		S	-	K	.	V	N	H	I	H	S	V	.	.	D	L	L	.	D	T	E	T	.	I	D	T	T	I	M	A	.	N	E	V	F	-	-	-	-	-	-	[200]
Hepatitis C virus subtype 2a isolate PR63cc complete genome (KF676352.1)		G	-	R	.	V	H	H	I	K	S	V	.	E	D	L	L	.	D	S	Q	T	.	I	P	T	T	I	M	A	.	T	E	V	F	-	-	-	-	-	-	[200]
Hepatitis C virus subtype 3a isolate ILBSRAS UG polyprotein gene complete cds (KF035127.1)		S	-	K	.	.	N	Q	I	R	S	V	.	E	D	L	L	.	D	T	T	T	.	I	P	T	T	I	M	A	.	N	E	V	F	-	-	-	-	-	-	[200]
Hepatitis C virus subtype 4a isolate 25 polyprotein gene complete cds (DQ516084.1)		R	-	K	.	V	N	H	I	N	S	V	.	E	D	L	L	.	D	N	.	T	.	I	P	T	T	I	M	A	.	N	E	V	F	-	-	-	-	-	-	[200]
RJ-ZIKA		Q	S	C	V	Y	N	M	M	G	-	K	R	E	K	K	Q	G	E	F	G	K	A	K	G	S	R	A	I	W	Y	M	W	L	G	A	R	-	F	L	E	[240]
Zika virus strain ZikaSPH2015 complete genome (KU321639.1)		.	.	.	.	.	.	.	.	.	-	.	.	.	.	.	.	.	.	.	.	.	.	.	.	.	.	.	.	.	.	.	.	.	.	.	.	-	.	.	.	[240]
Zika virus strain H/PF/2013 polyprotein gene complete cds (KJ776791.1)		.	.	.	.	.	.	.	.	.	-	.	.	.	.	.	.	.	.	.	.	.	.	.	.	.	.	.	.	.	.	.	.	.	.	.	.	-	.	.	.	[240]
Zika virus isolate Brazil/2016/INMI1 polyprotein gene complete cds (KU991811.1)		.	.	.	.	.	.	.	.	.	-	.	.	.	.	.	.	.	.	.	.	.	.	.	.	.	.	.	.	.	.	.	.	.	.	.	.	-	.	.	.	[240]
Zika virus complete genome 766 (AY632535.2)		H	.	.	.	.	.	.	.	.	-	.	.	.	.	.	.	.	.	.	.	.	.	.	.	.	.	.	.	.	.	.	.	.	.	.	.	-	.	.	.	[240]
Dengue virus 2 isolate DENV-2/PK complete genome (KF360005.1)		E	T	.	.	.	.	.	.	.	-	.	.	.	.	.	I	.	.	.	.	.	.	.	.	.	.	.	V	.	.	.	.	.	.	.	.	-	.	.	.	[240]
Hepatitis C virus subtype 1b isolate HCV-1b/US/BID-V148/2004 complete genome (EU155221.2)		-	-	.	.	Q	P	E	K	.	G	R	-	-	-	-	-	-	-	-	-	-	-	.	P	A	.	L	.	V	F	P	D	.	.	V	.	-	V	C	.	[240]
Hepatitis C virus subtype 2a isolate PR63cc complete genome (KF676352.1)		-	-	.	.	D	P	T	K	.	G	.	-	-	-	-	-	-	-	-	-	-	-	.	A	A	.	L	.	V	.	P	D	.	S	V	.	-	V	C	.	[240]
Hepatitis C virus subtype 3a isolate ILBSRAS UG polyprotein gene complete cds (KF035127.1)		-	-	.	.	D	P	V	K	.	G	R	-	-	-	-	-	-	-	-	-	-	-	.	P	A	.	L	.	V	.	P	D	.	.	V	.	-	V	C	.	[240]
Hepatitis C virus subtype 4a isolate 25 polyprotein gene complete cds (DQ516084.1)		-	-	A	.	N	P	A	K	.	G	R	-	-	-	-	-	-	-	-	-	-	-	.	P	A	.	L	.	V	.	P	D	.	.	G	P	G	.	A	R	[240]
RJ-ZIKA		F	E	A	L	G	F	L	N	E	D	H	W	M	G	R	E	N	S	G	G	G	V	E	G	L	G	L	Q	R	L	G	Y	V	L	E	E	M	S	R	I	[280]
Zika virus strain ZikaSPH2015 complete genome (KU321639.1)		.	.	.	.	.	.	.	.	.	.	.	.	.	.	.	.	.	.	.	.	.	.	.	.	.	.	.	.	.	.	.	.	.	.	.	.	.	.	.	.	[280]
Zika virus strain H/PF/2013 polyprotein gene complete cds (KJ776791.1)		.	.	.	.	.	.	.	.	.	.	.	.	.	.	.	.	.	.	.	.	.	.	.	.	.	.	.	.	.	.	.	.	.	.	.	.	.	.	.	.	[280]
Zika virus isolate Brazil/2016/INMI1 polyprotein gene complete cds (KU991811.1)		.	.	.	.	.	.	.	.	.	.	.	.	.	.	.	.	.	.	.	.	.	.	.	.	.	.	.	.	.	.	.	.	.	.	.	.	.	.	.	.	[280]
Zika virus complete genome 766 (AY632535.2)		.	.	.	.	.	.	.	.	.	.	.	.	.	.	.	.	.	.	.	.	.	.	.	.	.	.	.	.	.	.	.	.	I	.	.	.	.	N	.	A	[280]
Dengue virus 2 isolate DENV-2/PK complete genome (KF360005.1)		.	.	.	.	.	.	.	.	.	.	.	.	F	S	.	.	.	.	L	S	.	.	.	.	E	.	.	H	K	.	.	.	I	.	R	.	V	.	K	K	[280]
Hepatitis C virus subtype 1b isolate HCV-1b/US/BID-V148/2004 complete genome (EU155221.2)		K	M	.	.	Y	D	V	V	S	T	L	P	Q	A	V	M	G	.	S	Y	.	F	Q	Y	S	P	G	.	.	V	E	F	L	V	N	A	W	K	S	K	[280]
Hepatitis C virus subtype 2a isolate PR63cc complete genome (KF676352.1)		K	M	.	.	Y	D	V	T	Q	K	L	P	Q	A	V	M	G	A	S	Y	.	F	Q	Y	S	P	A	.	.	V	E	F	L	.	K	A	W	A	D	K	[280]
Hepatitis C virus subtype 3a isolate ILBSRAS UG polyprotein gene complete cds (KF035127.1)		K	R	.	.	Y	D	V	I	Q	K	L	S	I	E	T	M	G	P	A	Y	.	F	Q	Y	S	P	Q	.	.	V	E	R	L	.	K	M	W	T	S	K	[280]
Hepatitis C virus subtype 4a isolate 25 polyprotein gene complete cds (DQ516084.1)		R	.	H	F	T	T	S	S	A	Q	L	P	K	A	V	M	G	A	A	Y	.	F	Q	Y	S	P	A	.	.	V	E	F	L	.	T	S	W	K	S	K	[280]
RJ-ZIKA		P	G	G	R	M	Y	A	D	D	T	A	G	W	D	T	R	I	S	R	F	D	L	E	N	E	A	L	I	-	-	T	N	Q	M	E	K	G	H	R	A	[320]
Zika virus strain ZikaSPH2015 complete genome (KU321639.1)		.	.	.	.	.	.	.	.	.	.	.	.	.	.	.	.	.	.	.	.	.	.	.	.	.	.	.	.	-	-	.	.	.	.	.	.	.	.	.	.	[320]
Zika virus strain H/PF/2013 polyprotein gene complete cds (KJ776791.1)		.	.	.	.	.	.	.	.	.	.	.	.	.	.	.	.	.	.	.	.	.	.	.	.	.	.	.	.	-	-	.	.	.	.	.	.	.	.	.	.	[320]
Zika virus isolate Brazil/2016/INMI1 polyprotein gene complete cds (KU991811.1)		.	.	.	.	.	.	.	.	.	.	.	.	.	.	.	.	.	.	.	.	.	.	.	.	.	.	.	.	-	-	.	.	.	.	.	.	.	.	.	.	[320]
Zika virus complete genome 766 (AY632535.2)		.	.	.	K	.	.	.	.	.	.	.	.	.	.	.	.	.	.	K	.	.	.	.	.	.	.	.	.	-	-	.	.	.	.	.	E	.	.	.	T	[320]
Dengue virus 2 isolate DENV-2/PK complete genome (KF360005.1)		E	.	.	A	.	.	.	.	.	.	.	.	.	.	.	.	.	T	L	E	.	.	K	.	.	E	M	V	-	-	.	.	H	.	.	G	E	.	K	K	[320]
Hepatitis C virus subtype 1b isolate HCV-1b/US/BID-V148/2004 complete genome (EU155221.2)		K	N	P	M	G	F	S	Y	.	.	R	C	F	.	S	T	V	T	E	S	.	I	R	V	.	E	S	.	Y	Q	C	C	D	L	A	P	E	A	.	Q	[320]
Hepatitis C virus subtype 2a isolate PR63cc complete genome (KF676352.1)		K	D	P	M	G	F	S	Y	.	.	R	C	F	.	S	T	V	T	E	R	.	I	R	T	.	E	S	.	Y	Q	A	C	S	L	P	E	E	A	.	T	[320]
Hepatitis C virus subtype 3a isolate ILBSRAS UG polyprotein gene complete cds (KF035127.1)		K	T	P	L	G	F	S	Y	.	.	R	C	F	.	S	T	V	T	E	Q	.	I	R	V	.	E	E	.	Y	Q	C	C	D	L	.	P	E	A	.	K	[320]
Hepatitis C virus subtype 4a isolate 25 polyprotein gene complete cds (DQ516084.1)		N	T	P	M	G	F	S	Y	.	.	R	C	F	.	S	T	V	T	E	K	.	I	R	T	.	E	E	V	Y	Q	C	C	D	L	.	P	E	A	.	K	[320]
RJ-ZIKA		L	A	L	A	I	I	K	Y	T	Y	Q	N	K	V	V	K	V	L	R	P	A	E	K	G	K	T	V	M	D	I	I	S	R	Q	D	Q	R	G	S	G	[360]
Zika virus strain ZikaSPH2015 complete genome (KU321639.1)		.	.	.	.	.	.	.	.	.	.	.	.	.	.	.	.	.	.	.	.	.	.	.	.	.	.	.	.	.	.	.	.	.	.	.	.	.	.	.	.	[360]
Zika virus strain H/PF/2013 polyprotein gene complete cds (KJ776791.1)		.	.	.	.	.	.	.	.	.	.	.	.	.	.	.	.	.	.	.	.	.	.	.	.	.	.	.	.	.	.	.	.	.	.	.	.	.	.	.	.	[360]
Zika virus isolate Brazil/2016/INMI1 polyprotein gene complete cds (KU991811.1)		.	.	.	.	.	.	.	.	.	.	.	.	.	.	.	.	.	.	.	.	.	.	.	.	.	.	.	.	.	.	.	.	.	.	.	.	.	.	.	.	[360]
Zika virus complete genome 766 (AY632535.2)		.	.	.	.	V	.	.	.	.	.	.	.	.	.	.	.	.	.	.	.	.	.	G	.	.	.	.	.	.	.	.	.	.	.	.	.	.	.	.	.	[360]
Dengue virus 2 isolate DENV-2/PK complete genome (KF360005.1)		.	.	E	.	.	F	.	L	.	.	.	.	.	.	.	R	.	Q	.	.	T	P	R	.	-	.	.	.	.	.	.	.	.	R	.	.	.	S	.	.	[360]
Hepatitis C virus subtype 1b isolate HCV-1b/US/BID-V148/2004 complete genome (EU155221.2)		A	I	R	S	L	T	E	R	L	.	-	-	-	-	-	-	I	G	G	.	L	T	N	S	.	G	-	-	Q	N	C	G	Y	R	R	C	.	A	.	.	[360]
Hepatitis C virus subtype 2a isolate PR63cc complete genome (KF676352.1)		A	I	H	S	L	T	E	R	L	.	-	-	-	-	-	-	.	G	G	.	M	L	N	S	.	G	-	-	Q	T	C	G	Y	R	R	C	.	A	.	.	[360]
Hepatitis C virus subtype 3a isolate ILBSRAS UG polyprotein gene complete cds (KF035127.1)		V	I	S	S	L	T	E	R	L	.	-	-	-	-	-	-	C	G	G	.	M	F	N	S	.	G	-	-	A	P	C	G	Y	R	R	C	.	A	.	.	[360]
Hepatitis C virus subtype 4a isolate 25 polyprotein gene complete cds (DQ516084.1)		V	I	A	.	L	T	E	R	L	.	-	-	-	-	-	-	.	G	G	.	M	H	N	S	.	G	-	-	.	L	C	G	Y	R	R	C	.	A	.	.	[360]
RJ-ZIKA		Q	V	V	T	Y	A	L	N	T	F	T	N	L	V	V	Q	L	I	R	N	M	E	A	E	E	V	L	E	M	Q	D	L	W	L	L	R	R	S	E	K	[400]
Zika virus strain ZikaSPH2015 complete genome (KU321639.1)		.	.	.	.	.	.	.	.	.	.	.	.	.	.	.	.	.	.	.	.	.	.	.	.	.	.	.	.	.	.	.	.	.	.	.	.	.	.	.	.	[400]
Zika virus strain H/PF/2013 polyprotein gene complete cds (KJ776791.1)		.	.	.	.	.	.	.	.	.	.	.	.	.	.	.	.	.	.	.	.	.	.	.	.	.	.	.	.	.	.	.	.	.	.	.	.	.	.	.	.	[400]
Zika virus isolate Brazil/2016/INMI1 polyprotein gene complete cds (KU991811.1)		.	.	.	.	.	.	.	.	.	.	.	.	.	.	.	.	.	.	.	.	.	.	.	.	.	.	.	.	.	.	.	.	.	.	.	.	.	.	.	.	[400]
Zika virus complete genome 766 (AY632535.2)		.	.	.	.	.	.	.	.	.	.	.	.	.	.	.	.	.	.	.	.	.	.	.	.	.	.	.	.	.	.	.	.	.	.	.	.	K	P	.	.	[400]
Dengue virus 2 isolate DENV-2/PK complete genome (KF360005.1)		.	.	G	.	.	G	.	.	.	.	.	.	M	G	A	.	.	.	.	Q	.	.	G	.	G	.	F	K	G	I	Q	H	L	T	A	T	E	E	V	A	[400]
Hepatitis C virus subtype 1b isolate HCV-1b/US/BID-V148/2004 complete genome (EU155221.2)		V	L	T	.	-	-	-	-	S	C	G	.	T	L	T	C	Y	L	K	A	S	A	.	C	R	A	A	K	L	.	.	-	-	-	-	-	-	-	-	-	[400]
Hepatitis C virus subtype 2a isolate PR63cc complete genome (KF676352.1)		V	L	T	.	-	-	-	-	S	M	G	.	T	I	T	C	Y	V	K	A	L	A	.	C	K	A	A	G	I	V	A	-	-	-	-	-	-	-	-	-	[400]
Hepatitis C virus subtype 3a isolate ILBSRAS UG polyprotein gene complete cds (KF035127.1)		V	L	P	.	-	-	-	-	S	.	G	.	T	I	T	C	Y	.	K	A	S	A	.	A	K	A	A	G	L	R	N	-	-	-	-	-	-	-	-	-	[400]
Hepatitis C virus subtype 4a isolate 25 polyprotein gene complete cds (DQ516084.1)		V	Y	T	.	-	-	-	-	S	.	G	.	T	L	T	C	Y	L	K	A	T	A	.	I	K	A	G	R	A	E	.	-	-	-	-	-	-	-	-	-	[400]
RJ-ZIKA		V	T	N	W	L	Q	S	N	G	W	D	R	L	K	R	M	A	V	S	G	D	D	C	V	V	K	P	I	D	-	-	-	D	R	F	A	H	A	L	R	[440]
Zika virus strain ZikaSPH2015 complete genome (KU321639.1)		.	.	.	.	.	.	.	.	.	.	.	.	.	.	.	.	.	.	.	.	.	.	.	.	.	.	.	.	.	-	-	-	.	.	.	.	.	.	.	.	[440]
Zika virus strain H/PF/2013 polyprotein gene complete cds (KJ776791.1)		.	.	.	.	.	.	.	.	.	.	.	.	.	.	.	.	.	.	.	.	.	.	.	.	.	.	.	.	.	-	-	-	.	.	.	.	.	.	.	.	[440]
Zika virus isolate Brazil/2016/INMI1 polyprotein gene complete cds (KU991811.1)		.	.	.	.	.	.	.	.	.	.	.	.	.	.	.	.	.	.	.	.	.	.	.	.	.	.	.	.	.	-	-	-	.	.	.	.	.	.	.	.	[440]
Zika virus complete genome 766 (AY632535.2)		.	.	R	.	.	.	.	.	.	.	.	.	.	.	.	.	.	.	.	.	.	.	.	.	.	.	.	.	.	-	-	-	.	.	.	.	.	.	.	.	[440]
Dengue virus 2 isolate DENV-2/PK complete genome (KF360005.1)		.	Q	D	.	.	A	R	V	.	R	E	.	.	S	.	.	.	I	.	.	.	.	.	.	.	.	.	L	.	-	-	-	.	.	.	.	S	.	.	T	[440]
Hepatitis C virus subtype 1b isolate HCV-1b/US/BID-V148/2004 complete genome (EU155221.2)		-	-	-	-	-	-	-	-	-	-	-	-	-	C	T	.	L	.	C	.	.	.	L	.	.	I	C	E	S	A	G	T	H	E	D	.	A	S	.	.	[440]
Hepatitis C virus subtype 2a isolate PR63cc complete genome (KF676352.1)		-	-	-	-	-	-	-	-	-	-	-	-	-	P	T	.	L	.	C	.	.	.	L	.	.	I	S	E	S	Q	G	T	E	E	D	E	R	N	.	.	[440]
Hepatitis C virus subtype 3a isolate ILBSRAS UG polyprotein gene complete cds (KF035127.1)		-	-	-	-	-	-	-	-	-	-	-	-	-	P	D	F	L	.	C	.	.	.	L	.	.	G	A	E	S	E	G	V	E	E	D	R	A	.	.	.	[440]
Hepatitis C virus subtype 4a isolate 25 polyprotein gene complete cds (DQ516084.1)		-	-	-	-	-	-	-	-	-	-	-	-	-	C	T	.	L	.	C	.	.	.	L	.	.	I	A	E	S	G	G	V	.	E	D	N	R	.	.	.	[440]
RJ-ZIKA		F	L	N	D	M	G	K	V	R	K	D	T	Q	E	W	K	P	S	T	G	W	D	N	-	W	E	E	V	P	F	C	S	H	H	F	N	K	L	H	L	[480]
Zika virus strain ZikaSPH2015 complete genome (KU321639.1)		.	.	.	.	.	.	.	.	.	.	.	.	.	.	.	.	.	.	.	.	.	.	.	-	.	.	.	.	.	.	.	.	.	.	.	.	.	.	.	.	[480]
Zika virus strain H/PF/2013 polyprotein gene complete cds (KJ776791.1)		.	.	.	.	.	.	.	.	.	.	.	.	.	.	.	.	.	.	.	.	.	.	.	-	.	.	.	.	.	.	.	.	.	.	.	.	.	.	.	.	[480]
Zika virus isolate Brazil/2016/INMI1 polyprotein gene complete cds (KU991811.1)		.	.	.	.	.	.	.	.	.	.	.	.	.	.	.	.	.	.	.	.	.	.	.	-	.	.	.	.	.	.	.	.	.	.	.	.	.	.	.	.	[480]
Zika virus complete genome 766 (AY632535.2)		.	.	.	.	.	.	.	.	.	.	.	.	.	.	.	.	.	.	.	.	.	S	.	-	.	.	.	.	.	.	.	.	.	.	.	.	.	.	Y	.	[480]
Dengue virus 2 isolate DENV-2/PK complete genome (KF360005.1)		A	.	.	.	.	.	.	.	.	.	.	I	.	Q	.	E	.	.	R	.	.	N	D	-	.	T	Q	.	.	.	.	.	.	.	.	H	E	.	I	M	[480]
Hepatitis C virus subtype 1b isolate HCV-1b/US/BID-V148/2004 complete genome (EU155221.2)		V	F	T	E	A	M	T	R	Y	S	A	P	P	G	D	P	.	Q	P	E	Y	.	-	-	L	.	L	I	T	S	.	.	S	N	V	S	V	A	.	D	[480]
Hepatitis C virus subtype 2a isolate PR63cc complete genome (KF676352.1)		A	F	T	E	A	M	T	R	Y	S	A	P	P	G	D	P	.	R	P	E	Y	.	-	-	L	.	L	I	T	S	.	.	S	N	V	S	V	A	L	G	[480]
Hepatitis C virus subtype 3a isolate ILBSRAS UG polyprotein gene complete cds (KF035127.1)		A	F	T	E	A	M	T	R	Y	S	A	P	P	G	D	A	.	Q	P	T	Y	.	-	-	L	.	L	I	T	S	.	.	S	N	V	S	V	A	R	D	[480]
Hepatitis C virus subtype 4a isolate 25 polyprotein gene complete cds (DQ516084.1)		A	F	T	E	A	M	T	R	Y	S	A	P	P	G	D	A	.	Q	P	A	Y	.	-	-	L	.	L	I	T	S	.	.	S	N	V	S	V	A	.	D	[480]
RJ-ZIKA		K	D	G	R	S	I	V	V	P	C	R	H	Q	D	E	L	I	G	R	A	R	V	S	P	G	A	G	W	-	S	I	R	E	T	A	C	L	A	K	S	[520]
Zika virus strain ZikaSPH2015 complete genome (KU321639.1)		.	.	.	.	.	.	.	.	.	.	.	.	.	.	.	.	.	.	.	.	.	.	.	.	.	.	.	.	-	.	.	.	.	.	.	.	.	.	.	.	[520]
Zika virus strain H/PF/2013 polyprotein gene complete cds (KJ776791.1)		.	.	.	.	.	.	.	.	.	.	.	.	.	.	.	.	.	.	.	.	.	.	.	.	.	.	.	.	-	.	.	.	.	.	.	.	.	.	.	.	[520]
Zika virus isolate Brazil/2016/INMI1 polyprotein gene complete cds (KU991811.1)		.	.	.	.	.	.	.	.	.	.	.	.	.	.	.	.	.	.	.	.	.	.	.	.	.	.	.	.	-	.	.	.	.	.	.	.	.	.	.	.	[520]
Zika virus complete genome 766 (AY632535.2)		.	.	.	.	.	.	.	.	.	.	.	.	.	.	.	.	.	.	.	.	.	.	.	.	.	.	.	.	-	.	.	.	.	.	.	.	.	.	.	.	[520]
Dengue virus 2 isolate DENV-2/PK complete genome (KF360005.1)		.	.	.	.	V	L	.	.	.	.	.	N	.	.	.	.	.	.	.	.	.	I	.	Q	.	.	.	.	-	.	L	.	.	.	.	.	.	G	.	.	[520]
Hepatitis C virus subtype 1b isolate HCV-1b/US/BID-V148/2004 complete genome (EU155221.2)		A	T	.	K	R	V	Y	Y	L	T	.	D	P	T	T	P	L	A	.	-	-	-	-	-	-	.	A	.	E	T	A	.	H	.	P	-	-	-	-	-	[520]
Hepatitis C virus subtype 2a isolate PR63cc complete genome (KF676352.1)		P	R	.	G	R	R	Y	Y	L	T	.	D	P	T	T	P	L	A	.	-	-	-	-	-	-	.	A	.	E	T	V	.	H	S	P	-	-	-	-	-	[520]
Hepatitis C virus subtype 3a isolate ILBSRAS UG polyprotein gene complete cds (KF035127.1)		D	K	.	K	R	Y	Y	Y	L	T	.	D	A	T	T	P	L	A	.	-	-	-	-	-	-	.	A	.	E	T	A	.	H	.	P	-	-	-	-	-	[520]
Hepatitis C virus subtype 4a isolate 25 polyprotein gene complete cds (DQ516084.1)		A	T	.	K	K	V	Y	Y	L	T	.	D	P	E	T	P	L	A	.	-	-	-	-	-	-	.	A	.	E	T	V	.	H	.	P	-	-	-	-	-	[520]
RJ-ZIKA		Y	A	Q	M	W	Q	L	L	Y	F	H	R	R	D	L	R	L	M	A	N	A	I	C	S	S	V	P	V	D	W	-	V	P	T	G	R	T	T	W	S	[560]
Zika virus strain ZikaSPH2015 complete genome (KU321639.1)		.	.	.	.	.	.	.	.	.	.	.	.	.	.	.	.	.	.	.	.	.	.	.	.	.	.	.	.	.	.	-	.	.	.	.	.	.	.	.	.	[560]
Zika virus strain H/PF/2013 polyprotein gene complete cds (KJ776791.1)		.	.	.	.	.	.	.	.	.	.	.	.	.	.	.	.	.	.	.	.	.	.	.	.	.	.	.	.	.	.	-	.	.	.	.	.	.	.	.	.	[560]
Zika virus isolate Brazil/2016/INMI1 polyprotein gene complete cds (KU991811.1)		.	.	.	.	.	.	.	.	.	.	.	.	.	.	.	.	.	.	.	.	.	.	.	.	.	.	.	.	.	.	-	.	.	.	.	.	.	.	.	.	[560]
Zika virus complete genome 766 (AY632535.2)		.	.	.	.	.	.	.	.	.	.	.	.	.	.	.	.	.	.	.	.	.	.	.	.	A	.	.	.	.	.	-	.	.	.	.	.	.	.	.	.	[560]
Dengue virus 2 isolate DENV-2/PK complete genome (KF360005.1)		.	.	.	.	.	S	.	M	.	.	.	.	.	G	.	.	.	A	.	.	.	.	.	.	A	.	.	S	H	.	-	.	.	.	S	.	.	.	.	.	[560]
Hepatitis C virus subtype 1b isolate HCV-1b/US/BID-V148/2004 complete genome (EU155221.2)		-	V	N	S	.	-	-	-	-	-	-	-	-	-	-	-	-	-	L	G	N	.	I	M	Y	A	.	T	L	.	-	A	-	-	-	.	M	I	L	M	[560]
Hepatitis C virus subtype 2a isolate PR63cc complete genome (KF676352.1)		-	V	N	S	.	-	-	-	-	-	-	-	-	-	-	-	-	-	L	G	N	.	I	Q	Y	A	.	T	I	.	-	.	-	-	-	.	M	V	L	M	[560]
Hepatitis C virus subtype 3a isolate ILBSRAS UG polyprotein gene complete cds (KF035127.1)		-	V	N	S	.	-	-	-	-	-	-	-	-	-	-	-	-	-	L	G	N	.	I	M	Y	A	.	T	I	.	-	.	-	-	-	.	M	V	M	M	[560]
Hepatitis C virus subtype 4a isolate 25 polyprotein gene complete cds (DQ516084.1)		-	V	N	S	.	-	-	-	-	-	-	-	-	-	-	-	-	-	L	G	N	.	I	V	Y	A	.	T	I	.	-	.	-	-	-	.	M	V	L	M	[560]
RJ-ZIKA		I	H	G	K	G	E	W	M	T	T	E	D	M	L	V	V	W	N	R	V	W	I	E	E	N	D	H	M	E	D	K	T	P	V	T	K	W	T	D	I	[600]
Zika virus strain ZikaSPH2015 complete genome (KU321639.1)		.	.	.	.	.	.	.	.	.	.	.	.	.	.	.	.	.	.	.	.	.	.	.	.	.	.	.	.	.	.	.	.	.	.	.	.	.	.	.	.	[600]
Zika virus strain H/PF/2013 polyprotein gene complete cds (KJ776791.1)		.	.	.	.	.	.	.	.	.	.	.	.	.	.	.	.	.	.	.	.	.	.	.	.	.	.	.	.	.	.	.	.	.	.	.	.	.	.	.	.	[600]
Zika virus isolate Brazil/2016/INMI1 polyprotein gene complete cds (KU991811.1)		.	.	.	.	.	.	.	.	.	.	.	.	.	.	.	.	.	.	.	.	.	.	.	.	.	.	.	.	.	.	.	.	.	.	.	.	.	.	.	.	[600]
Zika virus complete genome 766 (AY632535.2)		.	.	.	.	.	.	.	.	.	.	.	.	.	.	M	.	.	.	.	.	.	.	.	.	.	.	.	.	.	.	.	.	.	.	.	.	.	.	.	.	[600]
Dengue virus 2 isolate DENV-2/PK complete genome (KF360005.1)		.	.	A	R	H	.	.	.	.	.	.	.	.	.	T	.	.	.	.	.	.	.	Q	.	.	P	W	.	.	.	.	.	.	.	E	S	.	E	E	.	[600]
Hepatitis C virus subtype 1b isolate HCV-1b/US/BID-V148/2004 complete genome (EU155221.2)		T	.	F	F	S	I	L	L	A	Q	.	Q	L	E	K	A	L	D	C	Q	I	Y	G	A	C	Y	S	I	.	-	-	-	.	L	-	-	-	-	.	L	[600]
Hepatitis C virus subtype 2a isolate PR63cc complete genome (KF676352.1)		T	.	F	F	S	I	L	.	A	Q	D	T	L	D	Q	N	L	.	F	E	M	Y	G	A	V	Y	S	V	S	-	-	-	.	L	-	-	-	-	.	L	[600]
Hepatitis C virus subtype 3a isolate ILBSRAS UG polyprotein gene complete cds (KF035127.1)		T	.	F	F	S	I	L	Q	S	Q	.	I	L	D	R	P	L	D	F	E	M	Y	G	A	T	Y	S	V	T	-	-	-	.	L	-	-	-	-	.	L	[600]
Hepatitis C virus subtype 4a isolate 25 polyprotein gene complete cds (DQ516084.1)		T	.	F	F	S	I	L	Q	S	Q	.	A	L	E	K	A	L	D	F	D	M	Y	G	V	T	Y	S	I	T	-	-	-	.	L	-	-	-	-	.	L	[600]
RJ-ZIKA		P	Y	L	G	K	R	-	E	D	L	W	C	G	S	L	I	G	H	R	P	R	T	T	W	A	E	N	I	K	N	T	V	N	M	V	R	R	I	I	G	[640]
Zika virus strain ZikaSPH2015 complete genome (KU321639.1)		.	.	.	.	.	.	-	.	.	.	.	.	.	.	.	.	.	.	.	.	.	.	.	.	.	.	.	.	.	.	.	.	.	.	.	.	.	.	.	.	[640]
Zika virus strain H/PF/2013 polyprotein gene complete cds (KJ776791.1)		.	.	.	.	.	.	-	.	.	.	.	.	.	.	.	.	.	.	.	.	.	.	.	.	.	.	.	.	.	.	.	.	.	.	.	.	.	.	.	.	[640]
Zika virus isolate Brazil/2016/INMI1 polyprotein gene complete cds (KU991811.1)		.	.	.	.	.	.	-	.	.	.	.	.	.	.	.	.	.	.	.	.	.	.	.	.	.	.	.	.	.	.	.	.	.	.	.	.	.	.	.	.	[640]
Zika virus complete genome 766 (AY632535.2)		.	.	.	.	.	.	-	.	.	.	.	.	.	.	.	.	.	.	.	.	.	.	.	.	.	.	.	.	.	D	.	.	.	.	.	.	.	.	.	.	[640]
Dengue virus 2 isolate DENV-2/PK complete genome (KF360005.1)		.	.	.	.	.	.	-	G	.	Q	.	.	.	.	.	.	.	L	T	S	.	A	.	.	.	R	.	.	Q	T	A	I	.	R	.	.	S	L	.	.	[640]
Hepatitis C virus subtype 1b isolate HCV-1b/US/BID-V148/2004 complete genome (EU155221.2)		.	Q	I	I	Q	.	L	H	G	.	S	A	F	.	.	H	S	Y	S	.	G	-	-	-	-	-	E	.	N	R	V	A	S	C	L	.	K	L	G	V	[640]
Hepatitis C virus subtype 2a isolate PR63cc complete genome (KF676352.1)		.	A	I	I	E	.	L	H	G	.	D	A	F	.	.	H	T	Y	S	.	H	-	-	-	-	-	E	L	T	R	V	A	A	A	L	.	K	L	G	A	[640]
Hepatitis C virus subtype 3a isolate ILBSRAS UG polyprotein gene complete cds (KF035127.1)		.	A	I	I	E	.	L	H	G	.	S	A	F	T	.	H	S	Y	S	.	V	-	-	-	-	-	E	L	N	R	V	A	G	T	L	.	K	L	G	C	[640]
Hepatitis C virus subtype 4a isolate 25 polyprotein gene complete cds (DQ516084.1)		.	A	I	I	Q	.	L	H	G	.	S	A	F	T	.	H	.	Y	S	.	H	-	-	-	-	-	E	L	N	R	V	A	G	S	L	.	K	L	G	V	[640]
RJ-ZIKA		D	E	E	K	Y	M	D	Y	L	S	T	Q	V	R	-	-	-	-	Y	L	G	E	E	G	S	T	P	G	V	L	*	A	P	I	-	-	-	-	-	L	[680]
Zika virus strain ZikaSPH2015 complete genome (KU321639.1)		.	.	.	.	.	.	.	.	.	.	.	.	.	.	-	-	-	-	.	.	.	.	.	.	.	.	.	.	.	.	.	.	.	.	-	-	-	-	-	.	[680]
Zika virus strain H/PF/2013 polyprotein gene complete cds (KJ776791.1)		.	.	.	.	.	.	.	.	.	.	.	.	.	.	-	-	-	-	.	.	.	.	.	.	.	.	.	.	.	.	.	.	.	.	-	-	-	-	-	.	[680]
Zika virus isolate Brazil/2016/INMI1 polyprotein gene complete cds (KU991811.1)		.	.	.	.	.	.	.	.	.	.	.	.	.	.	-	-	-	-	.	.	.	.	.	.	.	.	.	.	.	.	.	.	.	.	-	-	-	-	-	.	[680]
Zika virus complete genome 766 (AY632535.2)		.	.	.	.	.	.	.	.	.	.	.	.	.	.	-	-	-	-	.	.	.	.	.	.	.	.	.	.	.	.	.	.	.	.	-	-	-	-	-	.	[680]
Dengue virus 2 isolate DENV-2/PK complete genome (KF360005.1)		S	.	-	G	.	T	.	.	M	P	S	M	K	.	-	-	-	-	F	R	R	.	.	D	E	A	-	.	.	.	W	*	K	A	E	L	T	*	D	K	[680]
Hepatitis C virus subtype 1b isolate HCV-1b/US/BID-V148/2004 complete genome (EU155221.2)		P	P	L	R	V	W	R	H	R	A	R	G	.	.	A	K	L	L	S	Q	.	G	R	A	A	.	C	.	K	Y	L	F	N	W	-	-	-	-	-	A	[680]
Hepatitis C virus subtype 2a isolate PR63cc complete genome (KF676352.1)		P	P	L	R	V	W	K	S	R	A	R	A	.	.	A	S	L	I	F	R	.	G	R	A	A	V	C	.	R	Y	L	F	N	W	-	-	-	-	-	A	[680]
Hepatitis C virus subtype 3a isolate ILBSRAS UG polyprotein gene complete cds (KF035127.1)		P	P	L	R	A	W	R	H	R	A	R	A	.	.	A	K	L	I	A	Q	.	G	K	A	K	I	C	.	L	Y	L	F	N	W	-	-	-	-	-	A	[680]
Hepatitis C virus subtype 4a isolate 25 polyprotein gene complete cds (DQ516084.1)		P	P	L	R	A	W	R	H	R	A	R	A	.	.	A	K	L	I	A	Q	.	G	R	A	K	I	C	.	I	Y	L	F	N	W	-	-	-	-	-	A	[680]
RJ-ZIKA		M	L	S	G	L	L	V	S	H	S	L	G	K	A	V	Q	P	V	T	P	P	G	E	A	G	K	P	S	L	*	S	G	R	E	R	H	G	T	E	E	[720]
Zika virus strain ZikaSPH2015 complete genome (KU321639.1)		.	.	.	.	.	.	.	.	.	.	.	.	.	.	.	.	.	.	.	.	.	.	.	.	.	.	.	.	.	.	.	.	.	.	.	.	.	.	.	.	[720]
Zika virus strain H/PF/2013 polyprotein gene complete cds (KJ776791.1)		V	.	.	.	.	.	.	.	.	.	.	.	.	.	.	.	.	.	.	.	.	.	.	.	.	.	.	.	.	.	.	.	.	.	.	.	.	.	.	.	[720]
Zika virus isolate Brazil/2016/INMI1 polyprotein gene complete cds (KU991811.1)		.	.	.	.	.	.	.	.	.	.	.	.	.	.	.	.	.	.	.	L	.	.	.	.	.	.	.	.	.	.	.	.	.	.	.	.	.	.	.	.	[720]
Zika virus complete genome 766 (AY632535.2)		V	.	.	.	.	.	.	.	.	.	.	.	.	.	.	.	.	.	.	.	.	.	.	.	.	.	.	.	S	.	.	.	.	.	.	.	.	.	.	.	[720]
Dengue virus 2 isolate DENV-2/PK complete genome (KF360005.1)		I	R	.	Q	V	G	L	.	.	.	T	E	.	T	M	L	.	.	S	.	V	Q	G	R	*	.	K	.	G	H	-	Y	K	C	H	S	L	S	K	L	[720]
Hepatitis C virus subtype 1b isolate HCV-1b/US/BID-V148/2004 complete genome (EU155221.2)		V	R	T	K	.	K	L	T	P	I	P	A	A	S	R	L	D	L	S	N	W	F	V	.	.	Y	S	G	G	D	I	Y	H	S	V	S	H	A	R	P	[720]
Hepatitis C virus subtype 2a isolate PR63cc complete genome (KF676352.1)		V	K	T	K	.	K	L	T	P	L	P	E	A	R	L	L	D	L	S	S	W	F	T	V	.	A	G	G	G	D	I	Y	H	S	V	S	R	A	R	P	[720]
Hepatitis C virus subtype 3a isolate ILBSRAS UG polyprotein gene complete cds (KF035127.1)		V	R	T	K	A	K	L	T	P	L	P	A	A	G	Q	L	D	L	S	S	W	F	T	V	.	V	G	G	N	D	I	Y	H	S	V	S	R	A	R	T	[720]
Hepatitis C virus subtype 4a isolate 25 polyprotein gene complete cds (DQ516084.1)		V	K	T	K	.	K	L	T	P	L	P	A	A	.	N	L	D	L	S	S	W	F	T	V	.	A	G	G	G	D	I	Y	H	S	V	S	R	A	R	P	[720]
RJ-ZIKA		A	M	L	P	V	S	P	S	E	D	T	E	S	K	N	P	T	R	L	E	A	-	-	-	-	-	-	Q	D	G	K	R	R	W	R	P	S	-	P	P	[760]
Zika virus strain ZikaSPH2015 complete genome (KU321639.1)		.	.	.	.	.	.	.	.	.	.	.	.	.	.	.	.	.	.	.	.	.	-	-	-	-	-	-	.	.	.	.	.	.	.	.	.	.	-	.	.	[760]
Zika virus strain H/PF/2013 polyprotein gene complete cds (KJ776791.1)		.	.	.	.	.	.	.	.	.	.	.	.	.	.	.	.	.	.	.	.	.	-	-	-	-	-	-	.	.	.	.	.	.	.	.	.	.	-	.	.	[760]
Zika virus isolate Brazil/2016/INMI1 polyprotein gene complete cds (KU991811.1)		.	.	.	.	.	.	.	.	.	.	.	.	.	.	.	.	.	.	.	.	.	-	-	-	-	-	-	.	.	.	.	.	.	.	.	.	.	-	.	.	[760]
Zika virus complete genome 766 (AY632535.2)		.	.	.	.	.	.	.	.	.	.	.	.	.	.	.	.	.	.	.	.	.	-	-	-	-	-	-	.	.	.	.	.	.	.	.	.	.	-	.	.	[760]
Dengue virus 2 isolate DENV-2/PK complete genome (KF360005.1)		C	S	.	*	L	H	L	G	R	C	K	K	.	G	R	.	Q	T	M	.	.	V	R	M	A	*	W	T	S	.	*	.	.	P	L	.	C	K	S	Q	[760]
Hepatitis C virus subtype 1b isolate HCV-1b/US/BID-V148/2004 complete genome (EU155221.2)		R	W	F	M	L	C	L	L	L	L	S	V	G	V	G	I	Y	L	.	P	N	-	-	-	-	-	-	-	-	-	-	-	.	*	T	G	-	-	-	-	[760]
Hepatitis C virus subtype 2a isolate PR63cc complete genome (KF676352.1)		R	L	.	L	L	.	L	L	L	L	S	V	G	V	G	L	F	L	.	P	.	-	-	-	-	-	-	R	*	S	G	A	H	.	L	H	.	I	A	N	[760]
Hepatitis C virus subtype 3a isolate ILBSRAS UG polyprotein gene complete cds (KF035127.1)		R	H	.	L	L	C	L	L	L	L	.	V	G	V	G	I	F	L	.	P	.	-	-	-	-	-	-	-	-	-	-	-	.	*	A	G	R	I	T	-	[760]
Hepatitis C virus subtype 4a isolate 25 polyprotein gene complete cds (DQ516084.1)		R	Y	.	L	L	C	L	L	L	L	S	V	G	V	G	I	F	L	.	P	.	-	-	-	-	-	-	-	-	-	-	-	.	*	-	-	-	-	-	-	[760]
RJ-ZIKA		F	N	L	G	P	E	L	E	I	S	C	G	S	P	E	E	G	L	V	V	R	G	D	P	P	E	N	A	K	Q	H	I	D	A	G	K	D	Q	R	L	[800]
Zika virus strain ZikaSPH2015 complete genome (KU321639.1)		.	.	.	.	.	.	.	.	.	.	.	.	.	.	.	.	.	.	.	.	.	.	-	-	-	-	-	-	-	-	-	-	-	-	-	-	-	-	-	-	[800]
Zika virus strain H/PF/2013 polyprotein gene complete cds (KJ776791.1)		.	.	.	.	.	.	.	.	.	.	.	.	.	.	.	.	.	.	.	.	.	.	-	-	-	-	-	-	-	-	-	-	-	-	-	-	-	-	-	-	[800]
Zika virus isolate Brazil/2016/INMI1 polyprotein gene complete cds (KU991811.1)		.	.	.	.	.	.	.	.	.	.	.	.	.	.	.	.	.	.	.	.	.	.	-	-	-	-	-	-	-	-	-	-	-	-	-	-	-	-	-	-	[800]
Zika virus complete genome 766 (AY632535.2)		.	.	.	.	.	.	.	.	T	.	.	E	.	.	A	.	.	.	.	.	.	.	.	.	.	.	.	.	.	.	.	.	.	V	.	.	T	R	D	S	[800]
Dengue virus 2 isolate DENV-2/PK complete genome (KF360005.1)		Q	Q	W	.	.	K	V	R	*	.	.	N	L	T	G	R	T	R	G	*	.	R	P	.	R	N	K	K	Q	H	I	D	A	G	K	D	Q	R	S	C	[800]
Hepatitis C virus subtype 1b isolate HCV-1b/US/BID-V148/2004 complete genome (EU155221.2)		-	-	-	-	-	-	-	-	-	-	-	-	-	-	-	-	-	-	-	-	-	-	-	-	-	-	-	-	-	-	-	-	-	-	-	-	-	-	-	-	[800]
Hepatitis C virus subtype 2a isolate PR63cc complete genome (KF676352.1)		C	F	F	F	F	F	F	F	F	F	F	F	F	F	P	F	L	F	F	L	F	P	S	Y	.	T	L	L	S	F	L	V	A	P	S	*	P	*	S	R	[800]
Hepatitis C virus subtype 3a isolate ILBSRAS UG polyprotein gene complete cds (KF035127.1)		-	-	-	-	-	-	-	-	-	-	-	-	-	-	-	-	-	-	-	-	-	-	-	-	-	-	-	-	-	-	-	-	-	-	-	-	-	-	-	-	[800]
Hepatitis C virus subtype 4a isolate 25 polyprotein gene complete cds (DQ516084.1)		-	-	-	-	-	-	-	-	-	-	-	-	-	-	-	-	-	-	-	-	-	-	-	-	-	-	-	-	-	-	-	-	-	-	-	-	-	-	-	-	[800]
RJ-ZIKA		H	E	F	P	P	R	W	P	P	G	T	D	R	R	I	A	A	A	G	V	G	K	S	M	G	-	-	[827]
Zika virus strain ZikaSPH2015 complete genome (KU321639.1)		-	-	-	-	-	-	-	-	-	-	-	-	-	-	-	-	-	-	-	-	-	-	-	-	-	-	-	[827]
Zika virus strain H/PF/2013 polyprotein gene complete cds (KJ776791.1)		-	-	-	-	-	-	-	-	-	-	-	-	-	-	-	-	-	-	-	-	-	-	-	-	-	-	-	[827]
Zika virus isolate Brazil/2016/INMI1 polyprotein gene complete cds (KU991811.1)		-	-	-	-	-	-	-	-	-	-	-	-	-	-	-	-	-	-	-	-	-	-	-	-	-	-	-	[827]
Zika virus complete genome 766 (AY632535.2)		M	S	.	H	H	A	G	R	Q	A	Q	I	A	E	L	R	R	P	V	W	.	N	P	W	F	-	-	[827]
Dengue virus 2 isolate DENV-2/PK complete genome (KF360005.1)		C	L	-	-	-	-	-	-	-	-	-	-	-	-	-	-	-	-	-	-	-	-	-	-	-	-	-	[827]
Hepatitis C virus subtype 1b isolate HCV-1b/US/BID-V148/2004 complete genome (EU155221.2)		-	-	-	-	-	-	-	-	-	-	-	-	-	-	-	-	-	-	-	-	-	-	-	-	-	-	-	[827]
Hepatitis C virus subtype 2a isolate PR63cc complete genome (KF676352.1)		L	A	V	K	G	P	*	A	A	*	L	Q	.	V	P	*	L	V	S	L	Q	I	M	-	-	-	-	[827]
Hepatitis C virus subtype 3a isolate ILBSRAS UG polyprotein gene complete cds (KF035127.1)		-	-	-	-	-	-	-	-	-	-	-	-	-	-	-	-	-	-	-	-	-	-	-	-	-	-	-	[827]
Hepatitis C virus subtype 4a isolate 25 polyprotein gene complete cds (DQ516084.1)		-	-	-	-	-	-	-	-	-	-	-	-	-	-	-	-	-	-	-	-	-	-	-	-	-	-	-	[827]

## Sheet: legend
Alignment of the last 827 amino acid residues of Flaviviridae C-terminal polyprotein, responsible for RNA-dependent RNA-polymerase activity.
Conserved residues are highlighted in yellow. Residues involved in the interaction with sofosbuvir are written in red bold letters.
For instance, in Figure 3 amino acid residues are numbered consecutively since the first residue of NS5 polyprotein.
For comparisons between Figure 3 and supplementary file 1, please subtract 244 from the residues numbers in Figure 3.
