# Supplementary material for: The clinically approved antiviral drug sofosbuvir inhibits Zika virus replication
Source: Sci Rep. 2017 Jan 18;7:40920. doi: 10.1038/srep40920 (PMC5241873; doi:10.1038/srep40920)
Supplement: Supplementary Material 2 [file srep40920-s3.xls]

## Sheet: Sup file 3
Query_name	Hit_blast	Hit_desc	score	evalue	Identity	Conserved	Length	Start_hit	End_hit
NODE_297_length_756_cov_0.63911_ID_250767	gi|226377833|ref|NC_012532.1|	Zika virus, complete genome	1092	0	96.1136	96.1136	669	4498	5166
NODE_879_length_440_cov_0.571885_ID_251931	gi|226377833|ref|NC_012532.1|	Zika virus, complete genome	486	1e-135	90.5149	90.5149	369	3681	4049
Contig2	gi|982894594|gb|KU527068.1|	Zika virus strain Natal RGN, complete genome	3965	0	99.8147	99.8147	2159	8	2166
NODE_541_length_523_cov_2259.7_ID_251255	gi|982894594|gb|KU527068.1|	Zika virus strain Natal RGN, complete genome	558	3e-157	99.6721	99.6721	305	301	605
NODE_974_length_403_cov_2684.51_ID_252121	gi|982894594|gb|KU527068.1|	Zika virus strain Natal RGN, complete genome	420	1e-115	100	100	227	10166	10392
NODE_474_length_592_cov_27.9763_ID_251121	gi|982894594|gb|KU527068.1|	Zika virus strain Natal RGN, complete genome	383	2e-104	99.5238	99.5238	210	643	852
NODE_12_length_1974_cov_238.629_ID_250197	gi|982894594|gb|KU527068.1|	Zika virus strain Natal RGN, complete genome	303	5e-80	100	100	164	100	263
NODE_1127_length_300_cov_777.89_ID_252431	gi|982894594|gb|KU527068.1|	Zika virus strain Natal RGN, complete genome	300	9e-80	100	100	162	1380	1541
NODE_1231_length_254_cov_2.02362_ID_252639	gi|982894594|gb|KU527068.1|	Zika virus strain Natal RGN, complete genome	235	2e-60	100	100	127	10100	10226
NODE_1225_length_255_cov_4.17188_ID_252627	gi|982894594|gb|KU527068.1|	Zika virus strain Natal RGN, complete genome	235	2e-60	100	100	127	4960	5086
Contig21	gi|982894594|gb|KU527068.1|	Zika virus strain Natal RGN, complete genome	235	5e-60	100	100	127	3855	3981
NODE_923_length_431_cov_0.835526_ID_252019	gi|982894594|gb|KU527068.1|	Zika virus strain Natal RGN, complete genome	180	2e-43	92.126	92.126	127	3769	3895
NODE_1244_length_252_cov_2.384_ID_252665	gi|982894594|gb|KU527068.1|	Zika virus strain Natal RGN, complete genome	235	2e-60	100	100	127	2101	2227
NODE_1250_length_250_cov_3.65041_ID_252677	gi|982894594|gb|KU527068.1|	Zika virus strain Natal RGN, complete genome	233	8e-60	100	100	126	8519	8644
NODE_1111_length_308_cov_2.39227_ID_252399	gi|982894594|gb|KU527068.1|	Zika virus strain Natal RGN, complete genome	209	2e-52	99.1453	99.1453	117	8	124
NODE_1190_length_267_cov_1.13571_ID_252557	gi|982894594|gb|KU527068.1|	Zika virus strain Natal RGN, complete genome	217	9e-55	100	100	117	8	124
NODE_1277_length_248_cov_1_ID_252731	gi|982894594|gb|KU527068.1|	Zika virus strain Natal RGN, complete genome	191	5e-47	99.0654	99.0654	107	19	124
NODE_605_length_499_cov_0.731183_ID_251383	gi|982894594|gb|KU527068.1|	Zika virus strain Natal RGN, complete genome	106	4e-21	84.7619	84.7619	105	902	1006
NODE_593_length_503_cov_1.17021_ID_251359	gi|982894594|gb|KU527068.1|	Zika virus strain Natal RGN, complete genome	178	8e-43	100	100	96	8062	8157
NODE_10_length_2069_cov_0.991246_ID_250193	gi|982894594|gb|KU527068.1|	Zika virus strain Natal RGN, complete genome	139	2e-30	95.4023	95.4023	87	2792	2878
Contig18	gi|1006593051|gb|KU926309.1|	Zika virus isolate Rio-U1, complete genome	13466	0	99.5937	99.5937	7383	2094	9475
Contig5	gi|1006593054|gb|KU926310.1|	Zika virus isolate Rio-S1, complete genome	2737	0	99.8656	99.8656	1488	9316	10803
Contig23	gi|985578255|gb|KU497555.1|	Zika virus isolate Brazil-ZKV2015, complete genome	695	0	99.7361	99.7361	379	3323	3701
NODE_38_length_1469_cov_112.688_ID_250249	gi|767851454|gb|KJ936089.1|	Turnip mosaic virus isolate NSW3, complete genome	145	2e-32	98.7805	98.7805	82	9752	9833
NODE_1_length_5513_cov_117.12_ID_250175	gi|764044028|gb|CP004084.1|	Enterobacteria phage phiX174, complete genome	9047	0	100	100	4899	1	4899
NODE_35_length_1533_cov_39.0875_ID_250243	gi|33323506|gb|AF503408.1|	Enterobacteria phage P7, complete genome	243	9e-62	98.5401	98.5401	137	6431	6567
Contig12	gi|109255272|ref|NC_008168.1|	Choristoneura occidentalis granulovirus, complete genome	126	2e-26	91.5789	91.5789	95	25902	25991
NODE_147_length_874_cov_5.00937_ID_250467	gi|109255272|ref|NC_008168.1|	Choristoneura occidentalis granulovirus, complete genome	87.9	2e-15	87.013	87.013	77	19947	20023
NODE_553_length_515_cov_20.2603_ID_251279	gi|109255272|ref|NC_008168.1|	Choristoneura occidentalis granulovirus, complete genome	87.9	1e-15	90.1408	90.1408	71	25902	25967
NODE_3_length_2506_cov_74.52_ID_250179	gi|109255272|ref|NC_008168.1|	Choristoneura occidentalis granulovirus, complete genome	80.5	1e-12	90.3226	90.3226	62	25930	25991
NODE_329_length_713_cov_167.099_ID_250831	gi|109255272|ref|NC_008168.1|	Choristoneura occidentalis granulovirus, complete genome	80.5	3e-13	90.3226	90.3226	62	25930	25991

## Sheet: Legend
Supernatant containing the ZIKV (2 x 105 PFU) was filtered through 0.22 µm, RNA was extracted and treated with DNAse.
Double-stranded cDNA libraries were made and depleted of ribosomal RNA. Paired-end sequencing was done with MiSeq (Illumina®), reads smaller than 50 bp and with scores of low quality were removed.
The extended reads were analyzed with Deconseq program, against the Human Genome Database, with Identity and Coverage cutoff of 70%, to remove human RNA sequences.
Non-human reads were analyzed against all GenBank viral genomes (65 052 sequences) trough BLAST software using 1e-5 e-value cutoff.
We may observed that the only genome completely recovered was encoding for ZIKV, which is also the only plaque-forming agent in mammals cell lines detected.
The other identified hits possess an average read of 104 bp, with exception of Enterobacteria phage phiX174.
All these other agents are likely to be found due to laboratory manipulation (1).
1-Greninger, A. L. et al. Clinical metagenomic identification of Balamuthia mandrillaris encephalitis and assembly of the draft genome: the continuing case for reference genome sequencing.
Genome Med 7, 113, doi:10.1186/s13073-015-0235-2 (2015).
